# Supplementary material for: The prognostic significance of additional localized treatment to primary lesion in patients undergoing hormone therapy for metastatic hormone-sensitive prostate cancer: A systematic review and meta-analysis
Source: PLoS One. 2024 Jun 10;19(6):e0304963. doi: 10.1371/journal.pone.0304963 (PMC11164370; doi:10.1371/journal.pone.0304963)
Supplement: S2 Table — NRCTs: non-randomized comparative studies, ROBINS-I: Risk of Bias In Non-Randomized Studies of Intervention. (XLSX) [file pone.0304963.s003.xlsx]

## Sheet: Table S2
Table S2. Risk of bias assessment for NRCTs (ROBINS-I)
Study	Year	Confounding	Paticipants'	Classification of interventions	Deviations from	Missing data	Measurement of outcomes	Selection of the	Overall
			selection		intended intervention			reported result
Chi	2021	Low	Moderate	Moderate	Low	Low	Moderate	Low	Low
Kim	2019	Moderate	Moderate	Moderate	Low	Low	Moderate	Low	Low
Morgan	2021	Low	Low	Moderate	Low	Low	Moderate	Low	Low
Sheng	2017	Low	Low	Moderate	Low	Low	Moderate	Low	Low
Si	2021	Low	Low	Moderate	Low	Low	Moderate	Low	Low
Jang	2017	Low	Low	Moderate	Low	Low	Moderate	Low	Low
Bhindi	2017	Low	Low	Moderate	Low	Low	Moderate	Low	Low
Rusthoven	2016	Low	Low	Moderate	Low	Low	Moderate	Low	Low
NRCTs: non-randomized comparative studies, ROBINS-I: Risk Of Bias In Non-Randomized Studies -of Interventions
